# Supplementary material for: High school students’ knowledge of endangered fauna in the Brazilian Cerrado: A cross-species and spatial analysis
Source: PLoS One. 2019 Apr 25;14(4):e0215959. doi: 10.1371/journal.pone.0215959 (PMC6483199; doi:10.1371/journal.pone.0215959)
Supplement: S3 Table — Geographic coordinates, names of the municipalities, percent of correct answers by species (columns D to O), Index of Human Development (IHD), demographic density and per capita gross domestic product (GDP), average for each question in the questionnaire (columns R to Z), Índice de Desenvolvimento da Educação Básica (IDEB by school, and by municipalities), percent of remaining vegetation and presence of conservation unity (where 1 indicates presence and zero is the absence of conservation unity). (XLSX) [file pone.0215959.s005.xlsx]

## Sheet: Sheet2
Latitude	Longitude	Municipalities	Alouatta_ululata	Blastocerus_dichotomus_	Carterodon_sulcidens	Chrysocyon_brachyurus_	Juscelinomys_candango	Leopardus_colocolo	Lonchophylla_bokermanni_	Myrmecophaga_tridactyla	Phantera_onca	Priodontes_maximus	Speothos_venaticus	Tolypeutes_tricinctus	Alouatta_caraya	Anoura_geoffroyi	Cabassous_unicinctus	Cerdocyon_thous	Choeroniscus_minor	Clyomys_laticeps	Euphractus_sexcintus	Lionycteris_spurrelli	Lontra_longicaudis	Mazama_americana	Pecari_tajacu	Tamandua_tetradactyla	IHD	GDP	q1	q2inte	q3	q4	q5	q6	q7	q8	q9	IDEB_municipal	IDEB_scholl	remaining_vegetation	Presence_Conservation_unity
-16.0883	-48.5024	Alexania	0.647059	0.647059	0.411765	0.647059	0.0588235	0.705882	0.470588	0.882353	0.823529	0.941176	0.705882	0.705882	0.647059	0.470588	0.529412	0.588235	0.529412	0.352941	0.705882	0.411765	0.529412	0.705882	0.647059	0.764706	0.682	17109.6	4	2.70588	5.41176	3.82353	0.94	1.82353	0.82	3.94118	6.94118	4.4	4.2	0.408955	0
-16.6679	-48.6128	Silvania	0.736842	0.684211	0.631579	0.789474	0.210526	0.631579	0.631579	0.631579	0.684211	0.894737	0.842105	0.631579	0.842105	0.578947	0.631579	0.736842	0.526316	0.473684	0.736842	0.315789	0.631579	0.894737	0.736842	0.842105	0.709	23247.5	4.89474	2.57895	1.5	1.38889	0.89	1.94737	0.89	1.89474	16.6316	4.2	5.4	0.32564	1
-17.0337	-48.3053	Orizona	0.65	0.75	0.5	0.8	0.15	0.75	0.45	0.8	0.9	0.75	0.7	0.65	0.8	0.4	0.6	0.55	0.55	0.3	0.65	0.55	0.4	0.75	0.55	0.9	0.715	19938.5	5.45	2.1	2.65	2.85	0.85	1.2	0.85	2.35	7.65	4.9	4.9	0.329696	0
-16.9681	-48.951	Bela_Vista	0.75	0.75	0.5	0.9	0.2	0.85	0.65	0.95	0.8	0.8	0.85	0.55	0.75	0.55	0.7	0.8	0.7	0.4	0.75	0.5	0.65	0.8	0.75	0.9	0.716	20954.2	5.85	2.95	3	3.25	0.95	2.05	0.85	4.1	8.68421	4.2	3.5	0.234102	1
-18.1755	-47.9418	Catalão	0.866667	0.733333	0.6	0.8	0.533333	0.733333	0.8	0.866667	0.666667	0.666667	0.8	0.733333	0.6	0.466667	0.6	0.8	0.666667	0.533333	0.733333	0.533333	0.6	0.866667	0.666667	0.666667	0.766	60915.3	4.66667	2.2	3.53333	1.53333	0.8	1.6	0.8	2.8	8.33333	4.6	4.6	0.326036	1
-17.7252	-48.6076	Caldas_Novas	0.6	0.65	0.3	0.85	0.15	0.6	0.45	0.85	0.8	0.7	0.6	0.8	0.5	0.4	0.75	0.5	0.6	0.3	0.5	0.6	0.5	0.45	0.5	0.75	0.733	14645.2	4.8	2.7	2.10526	1.45	0.9	1.65	0.8	1.55	4.2	4.6	4.6	0.385845	1
-17.3033	-49.0178	Piracanjuba	0.55	0.75	0.4	0.7	0.45	0.7	0.35	0.7	0.8	0.7	0.9	0.65	0.65	0.3	0.55	0.75	0.2	0.2	0.6	0.15	0.5	0.75	0.45	0.85	0.721	18280	4.55	3	1.55	1.15	0.85	1.65	0.8	1.85	5.4	5.1	5.1	0.225998	0
-16.3379	-48.9386	Anapolis	0.842105	0.526316	0.368421	0.736842	0.315789	0.789474	0.684211	0.947368	0.684211	0.947368	0.526316	0.684211	0.736842	0.526316	0.736842	0.368421	0.578947	0.421053	0.789474	0.368421	0.473684	0.368421	0.684211	0.684211	0.737	34149.2	4.52632	2.78947	0.736842	0.947368	0.79	1.73684	0.79	2.89474	2.78947	4.9	4.7	0.276653	1
-15.8531	-48.9572	Pirenopolis	0.666667	0.733333	0.6	0.666667	0.4	0.666667	0.666667	0.8	0.8	0.866667	0.933333	0.6	0.466667	0.466667	0.733333	0.733333	0.666667	0.466667	0.466667	0.466667	0.533333	0.666667	0.733333	0.733333	0.693	10684.5	4.86667	3.13333	1.53333	0.8	0.88	1.8	0.56	1.53333	10.4667	4.5	4.7	0.593974	1
-16.4346	-51.1235	Ipora	0.85	0.75	0.6	0.85	0.4	0.75	0.85	0.6	0.8	1	0.85	0.75	0.8	0.7	0.65	0.75	0.7	0.4	0.7	0.6	0.55	0.45	0.7	0.85	0.743	10493.6	5.5	3.4	3.65	3.6	0.95	2.1	1	2.35	3.45	5.1	5	0.417128	0
-16.2049	-50.3123	Sanclerlandia	0.625	0.5625	0.8125	0.9375	0.3125	0.5	0.5625	0.875	0.8125	0.75	0.6875	0.6875	0.625	0.5	0.5625	0.6875	0.5625	0.5625	0.5625	0.5625	0.6875	0.625	0.8125	0.75	0.736	12025.1	4.9375	3.75	1.5	1.5625	0.81	1.375	0.81	2.25	12.6875	5.5	5.5	0.224582	0
-16.7018	-49.3001	Goiania	0.733333	0.533333	0.533333	0.733333	0.133333	0.866667	0.4	0.933333	0.8	0.866667	0.733333	0.733333	0.666667	0.266667	0.666667	0.8	0.4	0.266667	0.8	0.133333	0.466667	0.466667	0.733333	0.8	0.799	22591.2	4.6	3.13333	1.26667	1.66667	0.87	1.93333	0.8	4.26667	2.33333	4.7	4.1	0.207917	1
-15.5404	-47.3418	Formosa	0.571429	0.642857	0.571429	0.5	0.571429	0.428571	0.428571	0.785714	0.928571	0.642857	0.571429	0.5	0.5	0.357143	0.142857	0.714286	0.642857	0.5	0.571429	0.5	0.642857	0.5	0.571429	0.571429	0.744	11841.1	4.71429	3.78571	1.57143	1.64286	0.79	1.28571	0.86	1.92857	9	4.3	4.3	0.600727	0
-15.2114	-48.6998	Vila_propicio	0.785714	0.714286	0.5	0.642857	0.5	0.714286	0.714286	0.785714	0.928571	0.785714	1	0.714286	0.357143	0.357143	0.642857	0.571429	0.571429	0.428571	0.428571	0.285714	0.571429	0.571429	0.714286	0.714286	0.634	26974.2	5.78571	3.07143	3.5	4.14286	1	2.21429	0.93	5.42857	9.21429	5	5	0.447356	0
-14.4674	-48.4565	Niquelandi	0.9	0.75	0.65	0.85	0.45	0.8	0.8	0.65	0.75	0.95	0.8	0.8	0.75	0.65	0.55	0.7	0.65	0.35	0.75	0.65	0.6	0.5	0.75	0.85	0.715	20510.1	4.93333	3.26667	1.53333	0.8	0.88	1.86667	0.4	1.46667	10.7333	4.4	4.6	0.657712	0
-15.1685	-49.8029	Rubiataba	0.75	0.833333	0.75	1	0.333333	0.5	0.416667	1	0.916667	0.833333	0.666667	0.833333	0.833333	0.583333	0.666667	0.75	0.5	0.5	0.666667	0.5	0.666667	0.833333	0.916667	0.916667	0.719	11496.1	5.41667	1.75	0.666667	1.25	0.92	1.25	0.83	2.58333	6.41667	5.7	4	0.281734	0
-14.7231	-49.4654	Hidrolandia	0.55	0.6	0.7	0.9	0.4	0.45	0.5	0.85	0.75	0.75	0.65	0.6	0.65	0.5	0.5	0.7	0.65	0.6	0.6	0.55	0.6	0.6	0.8	0.65	0.677	11067.1	4.8	2.45	1.42	1.31579	0.9	1.95	0.9	2	16.3	5.3	5.3	0.425684	0
-16.3628	-49.5011	Inhumas	0.75	0.55	0.4	0.75	0.3	0.8	0.7	0.95	0.7	0.95	0.5	0.7	0.7	0.5	0.7	0.35	0.5	0.35	0.7	0.35	0.45	0.35	0.65	0.65	0.72	12927.4	4.55	2.9	0.8	0.95	0.85	1.7	0.8	2.85	3.4	5.2	5.4	0.275294	0
-17.1417	-49.9926	Indiara	0.55	0.35	0.35	0.2	0.3	0.65	0.85	0.95	0.9	0.85	0.45	0.7	0.55	0.7	0.7	0.4	0.55	0.6	0.7	0.5	0.55	0.4	0.7	0.7	0.701	16953	4.15	2.8	4.85	3.45	0.9	1.9	0.85	3.45	7.8	4.7	4.8	0.23804	0
-18.4051	-49.218	Itumbiara	0.55	0.35	0.35	0.2	0.3	0.65	0.85	0.95	0.9	0.85	0.45	0.7	0.55	0.7	0.7	0.4	0.55	0.6	0.7	0.5	0.55	0.4	0.7	0.7	0.752	32500.7	4.6	2.95	1.15	1.3	0.8	1.95	0.8	3.65	2.1	5.2	4.9	0.0776906	0
-17.5603	-52.5593	Mineiros	0.4	0.4	0.3	0.9	0.2	0.5	0.4	0.6	0.7	0.7	0.6	0.7	0.5	0.6	0.8	0.7	0.5	0.2	0.5	0.7	0.6	0.3	0.4	0.7	0.718	24466.9	5.9	3.1	5.8	6.1	0.9	2	1	2.7	3.7	5.4	5.6	0.445943	1
